# Supplementary material for: Preventing Sepsis in Preterm Infants with Bovine Lactoferrin: A Randomized Trial Exploring Immune and Antioxidant Effects
Source: Nutrients. 2025 Oct 3;17(19):3154. doi: 10.3390/nu17193154 (PMC12525695; doi:10.3390/nu17193154)
Supplement: Supplementary file 1 [file nutrients-17-03154-s001.zip]

Archive with 1 entries (1 files):
- nutrients-3896028-supplementary.pdf
